# Supplementary material for: Unfolding of an RNA G-quadruplex motif in the negative strand genome of porcine reproductive and respiratory syndrome virus by host and viral helicases to promote viral replication
Source: Nucleic Acids Res. 2023 Sep 22;51(19):10752–67. doi: 10.1093/nar/gkad759 (PMC10602871; doi:10.1093/nar/gkad759)
Supplement: gkad759_Supplemental_Files [file gkad759_supplemental_files.zip › Supplementary data 2.xlsx]

## Sheet: SPDA-mass spectrometry data
Accession	Description	Coverage R20201101395_PRRSV-G4 (Mock control group)	# Peptides R20201101395_PRRSV-G4 (Mock control group )	# PSM R20201101395_PRRSV-G4 (Mock control group)	Coverage R20201101395_PRRSV-G4 (PRRSV-infected cell group)	# Peptides R20201101395_PRRSV-G4 (PRRSV-infected cell group)	# PSM R20201101395_PRRSV-G4 (PRRSV-infected cell group)	# AAs	MW [kDa]	calc. pI
A0A4X1U4P1	Uncharacterized protein OS=Sus scrofa OX=9823 GN=RPL12 PE=3 SV=1 - [A0A4X1U4P1_PIG]	63.4	7	10	67.32	8	15	153	16.4118	9.48096
I6L631	Uncharacterized protein OS=Sus scrofa GN=LOC100511796 PE=1 SV=1 - [I6L631_PIG]	48.89	9	11	59.11	10	12	225	26.104	5.65576
A0A480VNL5	F-actin-capping protein subunit beta OS=Sus scrofa OX=9823 PE=3 SV=1 - [A0A480VNL5_PIG]	32.31	8	8	50.77	11	13	260	29.2768	6.91748
F1SB61	Uncharacterized protein OS=Sus scrofa GN=WTAP PE=1 SV=1 - [F1SB61_PIG]	48.61	16	19	51.9	19	25	395	43.9586	5.24951
F1RJJ0	Uncharacterized protein OS=Sus scrofa GN=SRSF9 PE=1 SV=1 - [F1RJJ0_PIG]	49.32	11	12	47.06	10	13	221	25.5584	8.646
A0A4X1SU04	WD_REPEATS_REGION domain-containing protein OS=Sus scrofa OX=9823 GN=PLRG1 PE=4 SV=1 - [A0A4X1SU04_PIG]	42.19	15	19	34.18	14	18	512	56.6229	9.17334
A0A286ZZ97	Caveolae associated protein 1 OS=Sus scrofa OX=9823 GN=CAVIN1 PE=4 SV=1 - [A0A286ZZ97_PIG]	36.46	12	20	51.97	17	29	458	50.3345	6.03662
A0A480TWH3	Kinectin isoform X4 OS=Sus scrofa OX=9823 PE=4 SV=1 - [A0A480TWH3_PIG]	38.78	39	45	43.22	50	58	1328	153.338	5.65576
F1RQ91	40S ribosomal protein S4 OS=Sus scrofa GN=RPS4X PE=1 SV=2 - [F1RQ91_PIG]	44.87	11	20	51.33	14	23	263	29.5791	10.1548
D0G6R9	CCHC-type zinc finger, nucleic acid binding protein (Fragment) OS=Sus scrofa GN=CNBP PE=2 SV=1 - [D0G6R9_PIG]	45.26	5	7	52.55	6	9	137	15.1777	6.80029
A0A4X1SEN1	Uncharacterized protein OS=Sus scrofa OX=9823 GN=CAVIN3 PE=4 SV=1 - [A0A4X1SEN1_PIG]	49.24	9	10	53.82	10	13	262	27.3345	7.07861
F2Z4Y8	Uncharacterized protein OS=Sus scrofa GN=RPS11 PE=1 SV=1 - [F2Z4Y8_PIG]	42.41	6	10	52.53	10	13	158	18.419	10.3013
F1S530	60S ribosomal protein L5 OS=Sus scrofa GN=RPL5 PE=1 SV=1 - [F1S530_PIG]	40.74	12	14	51.18	12	19	297	34.3318	9.71533
A0A4X1T4R4	Uncharacterized protein OS=Sus scrofa OX=9823 GN=IGF2BP3 PE=4 SV=1 - [A0A4X1T4R4_PIG]	32.77	15	18	47.86	21	24	537	59.3674	8.95361
A0A287AEJ3	Heterogeneous nuclear ribonucleoprotein A2/B1 OS=Sus scrofa OX=9823 GN=HNRNPA2B1 PE=1 SV=2 - [A0A287AEJ3_PIG]	22.19	7	7	22.19	7	9	329	35.9363	9.12939
A0A4X1T8K1	F-actin-capping protein subunit alpha OS=Sus scrofa OX=9823 GN=CAPZA1 PE=3 SV=1 - [A0A4X1T8K1_PIG]	32.48	5	5	28.1	5	8	274	31.5758	6.45557
F1RZ24	Uncharacterized protein OS=Sus scrofa GN=DKC1 PE=1 SV=1 - [F1RZ24_PIG]	49.14	23	34	40.31	20	28	521	58.1	9.46631
F1RUT1	RNA binding motif protein 14 OS=Sus scrofa OX=9823 GN=RBM14 PE=1 SV=3 - [F1RUT1_PIG]	47.67	13	16	32.05	10	11	365	40.3656	7.07861
I3LMC8	Nucleolar protein 16 isoform 3 OS=Sus scrofa OX=9823 PE=4 SV=2 - [I3LMC8_PIG]	36.52	5	5	34.83	7	10	178	21.154	9.93506
F1RQS5	Cell division cycle 5 like OS=Sus scrofa OX=9823 GN=CDC5L PE=1 SV=3 - [F1RQS5_PIG]	45.64	25	29	27.56	18	23	802	92.1647	8.17725
A0A287BAW3	DNA polymerase delta interacting protein 3 OS=Sus scrofa OX=9823 GN=POLDIP3 PE=1 SV=1 - [A0A287BAW3_PIG]	41.02	12	14	50.24	17	19	412	45.0048	9.87646
A0A480W9G4	40S ribosomal protein S13 OS=Sus scrofa OX=9823 PE=3 SV=1 - [A0A480W9G4_PIG]	30.41	5	6	44.59	7	13	148	16.8675	10.4478
A0A4X1T397	Uncharacterized protein OS=Sus scrofa OX=9823 GN=TMOD3 PE=4 SV=1 - [A0A4X1T397_PIG]	17.63	5	5	18.79	7	9	346	38.8259	4.98291
A0A4X1W661	CSD_1 domain-containing protein OS=Sus scrofa OX=9823 GN=YBX1 PE=4 SV=1 - [A0A4X1W661_PIG]	53.09	12	23	49.69	11	26	324	35.8707	9.87646
I3LRH2	Uncharacterized protein OS=Sus scrofa GN=LOC100519984 PE=1 SV=1 - [I3LRH2_PIG]	36.05	31	72	47.24	39	75	724	78.1811	4.62744
F1RQ90	Uncharacterized protein OS=Sus scrofa GN=RBMX PE=1 SV=1 - [F1RQ90_PIG]	35.13	14	22	32.31	14	16	390	42.2493	10.0522
A0A287AXR5	Tyrosine 3-monooxygenase/tryptophan 5-monooxygenase activation protein zeta OS=Sus scrofa OX=9823 GN=YWHAZ PE=1 SV=1 - [A0A287AXR5_PIG]	11.11	3	3	23.93	6	6	234	26.6664	5.0083
F1SFF4	Uncharacterized protein OS=Sus scrofa GN=C14orf166 PE=1 SV=1 - [F1SFF4_PIG]	34.02	8	9	40.16	9	11	244	28.0477	6.65381
A0A4X1U620	Uncharacterized protein OS=Sus scrofa OX=9823 GN=TJP1 PE=3 SV=1 - [A0A4X1U620_PIG]	41.89	53	69	35.44	47	58	1769	196.461	6.68311
B0KYV5	LIM domain and actin-binding protein 1 OS=Sus scrofa GN=LIMA1 PE=2 SV=1 - [LIMA1_PIG]	12.17	8	8	35.85	20	26	756	83.9388	6.7417
A0A287AHM9	Tight junction protein 1 OS=Sus scrofa OX=9823 GN=TJP1 PE=1 SV=2 - [A0A287AHM9_PIG]	40.74	50	65	35.35	46	57	1706	190.202	6.82959
A0A5G2QFH4	Transformer 2 beta homolog OS=Sus scrofa OX=9823 GN=TRA2B PE=4 SV=1 - [A0A5G2QFH4_PIG]	35.64	6	8	38.3	6	8	188	21.9217	10.1548
F1SQ46	Uncharacterized protein OS=Sus scrofa GN=YBX3 PE=1 SV=2 - [F1SQ46_PIG]	23.72	6	12	49.68	10	18	312	32.6753	9.5835
A0A4X1VVA3	60S ribosomal protein L3 OS=Sus scrofa OX=9823 GN=RPL3 PE=3 SV=1 - [A0A4X1VVA3_PIG]	35.75	15	20	42.75	18	27	400	45.7136	10.1841
A0A5G2R8C2	DEAD-box helicase 3 X-linked OS=Sus scrofa OX=9823 GN=DDX3X PE=4 SV=1 - [A0A5G2R8C2_PIG]	27.19	15	18	35.47	21	25	640	70.8541	7.35693
A0A4X1UKP8	DNA topoisomerase 2 OS=Sus scrofa OX=9823 GN=TOP2B PE=3 SV=1 - [A0A4X1UKP8_PIG]	38.14	49	56	34.44	48	60	1539	173.931	8.01611
B5APU4	Actin-related protein 3-like protein OS=Sus scrofa PE=2 SV=1 - [B5APU4_PIG]	18.18	7	7	36.36	12	14	418	47.394	5.88428
A0A287BE52	PC4 and SFRS1 interacting protein 1 OS=Sus scrofa OX=9823 GN=PSIP1 PE=1 SV=2 - [A0A287BE52_PIG]	41.51	18	22	45.28	22	28	530	60.1346	9.12939
A0A480TFP8	Proliferation marker protein Ki-67 isoform X2-like (Fragment) OS=Sus scrofa OX=9823 PE=4 SV=1 - [A0A480TFP8_PIG]	30.42	11	12	30.42	10	12	526	56.6072	9.74463
F2Z5V0	tRNA-splicing ligase RtcB homolog OS=Sus scrofa GN=RTCB PE=1 SV=1 - [F2Z5V0_PIG]	29.9	12	15	36.04	14	17	505	55.1749	7.2251
F1S827	Uncharacterized protein OS=Sus scrofa GN=SERBP1 PE=1 SV=2 - [F1S827_PIG]	34.4	11	17	34.4	12	16	407	44.8084	8.54346
A0A5G2QDK2	LIM domain and actin-binding protein 1 OS=Sus scrofa OX=9823 GN=LIMA1 PE=4 SV=1 - [A0A5G2QDK2_PIG]	11.75	7	7	36.34	17	23	732	81.1652	6.04932
A0A4X1VCH8	LIM domain 7 OS=Sus scrofa OX=9823 GN=LMO7 PE=4 SV=1 - [A0A4X1VCH8_PIG]	17.31	16	16	34.14	39	42	1277	144.451	6.41748
F1SC86	Uncharacterized protein OS=Sus scrofa GN=DNTTIP1 PE=4 SV=1 - [F1SC86_PIG]	39.51	9	10	31	8	10	329	36.9529	9.0708
A0A480V7B3	Leucine-rich repeat-containing protein 59 OS=Sus scrofa OX=9823 PE=4 SV=1 - [A0A480V7B3_PIG]	39.22	9	9	41.18	9	10	306	34.8318	9.5249
A0A0B8S095	DEAD (Asp-Glu-Ala-Asp) box polypeptide 18 OS=Sus scrofa domesticus GN=DDX18 PE=3 SV=1 - [A0A0B8S095_PIG]	32.82	20	22	37.66	24	29	786	87.0489	9.48096
F1S8A5	Uncharacterized protein OS=Sus scrofa GN=MRPS26 PE=1 SV=1 - [F1S8A5_PIG]	32.2	6	6	35.61	7	7	205	23.5825	9.90576
A0A4X1VXU5	Ribonucloprotein OS=Sus scrofa OX=9823 PE=3 SV=1 - [A0A4X1VXU5_PIG]	41.01	5	8	46.63	6	10	178	20.0535	9.20264
A0A4X1U1A9	Uncharacterized protein OS=Sus scrofa OX=9823 GN=MTDH PE=4 SV=1 - [A0A4X1U1A9_PIG]	24.41	12	12	32.42	14	16	549	60.3572	9.45166
A0A4X1V3Y1	SAP domain-containing protein OS=Sus scrofa OX=9823 GN=ACIN1 PE=4 SV=1 - [A0A4X1V3Y1_PIG]	35.06	38	46	38.82	42	58	1252	141.396	6.13818
F1ST67	Uncharacterized protein OS=Sus scrofa GN=EXOSC3 PE=4 SV=1 - [F1ST67_PIG]	6.55	1	1	30.91	6	6	275	29.5574	8.29443
A0A4X1VEP2	Uncharacterized protein OS=Sus scrofa OX=9823 GN=SYNCRIP PE=4 SV=1 - [A0A4X1VEP2_PIG]	36.6	18	26	25.52	13	15	623	69.5326	8.5874
I3L7Y1	Uncharacterized protein OS=Sus scrofa GN=RPL26 PE=1 SV=1 - [I3L7Y1_PIG]	45.52	10	14	44.14	7	12	145	17.2475	10.5503
B7TJ03	Ribosomal protein L26-like 1 OS=Sus scrofa GN=RPL26L1 PE=2 SV=1 - [B7TJ03_PIG]	45.52	10	14	44.14	7	12	145	17.3056	10.5503
A0A481BCV8	ATP-dependent RNA helicase DDX1 OS=Sus scrofa OX=9823 PE=4 SV=1 - [A0A481BCV8_PIG]	33.51	20	22	34.6	23	28	734	81.8296	7.32764
F1SPG1	Uncharacterized protein OS=Sus scrofa GN=H1FX PE=1 SV=1 - [F1SPG1_PIG]	27.57	6	8	44.86	10	12	214	22.5106	10.7114
A0A5G2RGR9	Uncharacterized protein OS=Sus scrofa OX=9823 GN=TAF15 PE=4 SV=1 - [A0A5G2RGR9_PIG]	32	9	13	20.83	6	7	600	62.2193	8.22119
I3LF36	Uncharacterized protein OS=Sus scrofa GN=SAP18 PE=1 SV=1 - [I3LF36_PIG]	18.95	3	4	44.44	9	11	153	17.568	9.34912
A0A4X1W634	MICOS complex subunit MIC60 OS=Sus scrofa OX=9823 GN=IMMT PE=3 SV=1 - [A0A4X1W634_PIG]	21.8	13	13	30.93	19	21	734	81.4723	6.56592
F1ST04	Uncharacterized protein OS=Sus scrofa GN=CGN PE=1 SV=1 - [F1ST04_PIG]	13.8	16	16	26.25	28	28	1196	135.927	5.46533
A0A5G2QUV2	Replication factor C subunit 2 OS=Sus scrofa OX=9823 GN=RFC2 PE=4 SV=1 - [A0A5G2QUV2_PIG]	19.24	6	6	19.83	6	6	343	37.5974	6.32861
A0A4X1V3W7	SAP domain-containing protein OS=Sus scrofa OX=9823 GN=ACIN1 PE=4 SV=1 - [A0A4X1V3W7_PIG]	33.36	37	45	37.07	42	58	1292	145.908	5.92236
A0A480U2S4	Putative rRNA-processing protein EBP2 OS=Sus scrofa OX=9823 PE=4 SV=1 - [A0A480U2S4_PIG]	29.97	9	9	23.13	6	6	307	34.7863	10.1548
A0A4X1VTX9	Uncharacterized protein OS=Sus scrofa OX=9823 GN=POLR2E PE=3 SV=1 - [A0A4X1VTX9_PIG]	9.89	2	2	36.81	6	7	182	21.272	7.38623
A0A4X1VU40	RuvB-like helicase OS=Sus scrofa OX=9823 GN=RUVBL2 PE=3 SV=1 - [A0A4X1VU40_PIG]	39.91	15	15	25.22	10	11	456	50.1349	5.32568
F1SVA6	Uncharacterized protein OS=Sus scrofa GN=SNRNP40 PE=1 SV=2 - [F1SVA6_PIG]	24.02	5	5	22.91	6	6	358	39.3267	8.104
A0A0D3S156	Periphilin-1 splice variant 2 (Fragment) OS=Sus scrofa domesticus GN=PPHLN1 PE=2 SV=1 - [A0A0D3S156_PIG]	29.94	10	12	27.68	10	12	354	40.9669	7.40088
A0A4X1U8Y5	Uncharacterized protein OS=Sus scrofa OX=9823 GN=CPSF4 PE=4 SV=1 - [A0A4X1U8Y5_PIG]	38.11	8	10	34.02	7	7	244	27.4982	8.22119
A0A0B8RT23	Topoisomerase (DNA) I OS=Sus scrofa domesticus GN=TOP1 PE=4 SV=1 - [A0A0B8RT23_PIG]	27.31	22	24	35.37	28	35	769	91.1572	9.31982
A0A287ARJ9	FMC1-LUC7L2 readthrough OS=Sus scrofa OX=9823 GN=FMC1-LUC7L2 PE=1 SV=1 - [A0A287ARJ9_PIG]	24.39	7	8	40.85	13	15	328	38.3713	7.95752
A0A286ZSN6	Uncharacterized protein OS=Sus scrofa OX=9823 GN=LOC100622780 PE=1 SV=2 - [A0A286ZSN6_PIG]	16.79	10	10	24.75	12	13	691	74.9965	7.97217
A0A480Z2B4	Pre-mRNA-processing factor 6 OS=Sus scrofa OX=9823 PE=4 SV=1 - [A0A480Z2B4_PIG]	35.18	28	31	23.91	22	23	941	106.656	8.08936
A0A286ZZL8	Poly(A) binding protein cytoplasmic 1 OS=Sus scrofa OX=9823 GN=PABPC1 PE=4 SV=1 - [A0A286ZZL8_PIG]	7.66	3	3	37.93	18	18	522	58.4988	9.26123
A0A287A2Y0	Thyroid hormone receptor associated protein 3 OS=Sus scrofa OX=9823 GN=THRAP3 PE=4 SV=1 - [A0A287A2Y0_PIG]	34.19	31	43	37.73	35	57	933	106.008	9.93506
I3L5B2	40S ribosomal protein S7 OS=Sus scrofa OX=9823 GN=RPS7 PE=1 SV=3 - [I3L5B2_PIG]	15.22	3	3	35.87	6	6	184	20.8625	10.0229
A0A287AIF6	Death inducer-obliterator 1 OS=Sus scrofa OX=9823 GN=DIDO1 PE=4 SV=1 - [A0A287AIF6_PIG]	25.2	34	38	25.38	40	45	2242	234.033	8.11865
A0A480KCK7	Src substrate cortactin isoform a OS=Sus scrofa OX=9823 PE=4 SV=1 - [A0A480KCK7_PIG]	5.03	2	2	37.43	17	18	537	60.2509	5.42725
Q2EHH8	Serine/threonine-protein phosphatase OS=Sus scrofa GN=PPP1CA PE=1 SV=1 - [Q2EHH8_PIG]	23.03	5	7	29.7	8	13	330	37.4878	6.32861
M3V7Y8	ELM2 and Myb/SANT-like domain containing 1 OS=Sus scrofa GN=ELMSAN1 PE=2 SV=1 - [M3V7Y8_PIG]	25.05	22	24	31.58	24	28	1102	120.71	9.36377
F1RM12	RNA-binding protein 27 isoform X7 OS=Sus scrofa OX=9823 GN=RBM27 PE=1 SV=3 - [F1RM12_PIG]	32.22	26	30	30.56	28	36	962	108.66	9.33447
A0A5G2QDQ8	Myosin IB OS=Sus scrofa OX=9823 GN=MYO1B PE=4 SV=1 - [A0A5G2QDQ8_PIG]	13.24	11	13	24.69	26	32	1065	123.235	9.20264
A0A4X1UQ46	Uncharacterized protein OS=Sus scrofa OX=9823 GN=PGAM5 PE=4 SV=1 - [A0A4X1UQ46_PIG]	11.76	4	5	22.15	7	8	289	32.0087	8.67529
A0A480MBC5	BUB3 mitotic checkpoint protein OS=Sus scrofa OX=9823 GN=BUB3 PE=4 SV=1 - [A0A480MBC5_PIG]	17.59	4	5	33.64	8	9	324	36.743	6.84424
A0A286ZVG1	PGAM family member 5, mitochondrial serine/threonine protein phosphatase OS=Sus scrofa OX=9823 GN=PGAM5 PE=4 SV=1 - [A0A286ZVG1_PIG]	20.83	5	6	22.22	7	8	288	31.8806	8.67529
F1RY92	Serine and arginine rich splicing factor 3 OS=Sus scrofa OX=9823 GN=SRSF3 PE=1 SV=2 - [F1RY92_PIG]	41.46	8	13	34.15	6	12	164	19.3179	11.6489
M3V815	Heterogeneous nuclear ribonucleoprotein R tv2 OS=Sus scrofa GN=HNRNPR PE=2 SV=1 - [M3V815_PIG]	29.86	18	24	20.38	13	15	633	70.8863	8.1333
I3LQF8	Uncharacterized protein OS=Sus scrofa GN=YBX3 PE=1 SV=1 - [I3LQF8_PIG]	19.47	6	12	41.05	9	18	380	40.6251	9.64209
F1S662	Laminin subunit gamma 2 OS=Sus scrofa OX=9823 GN=LAMC2 PE=4 SV=2 - [F1S662_PIG]	14.11	15	16	28.72	25	26	1191	130.796	6.63916
A0A4X1UZJ7	H/ACA ribonucleoprotein complex subunit OS=Sus scrofa OX=9823 GN=GAR1 PE=3 SV=1 - [A0A4X1UZJ7_PIG]	33.68	4	5	19.69	3	5	193	20.3092	10.1694
A0A4X1UHY6	VGF nerve growth factor inducible OS=Sus scrofa OX=9823 GN=VGF PE=4 SV=1 - [A0A4X1UHY6_PIG]	9.44	5	5	32.55	16	25	593	65.1387	4.91943
I3LH62	Uncharacterized protein OS=Sus scrofa GN=FXR1 PE=1 SV=1 - [I3LH62_PIG]	36.19	22	27	36.34	21	28	677	76.1982	6.82959
A0A4X1T0M0	Uncharacterized protein OS=Sus scrofa OX=9823 GN=MYO1B PE=3 SV=1 - [A0A4X1T0M0_PIG]	12.74	11	13	23.76	26	32	1107	128.234	9.27588
A0A287A876	Histidyl-tRNA synthetase 2, mitochondrial OS=Sus scrofa OX=9823 GN=HARS2 PE=4 SV=1 - [A0A287A876_PIG]	21.88	9	10	36.11	15	15	457	51.2437	8.26514
A0A0B8RVE7	TROVE domain family, member 2 OS=Sus scrofa domesticus GN=TROVE2 PE=4 SV=1 - [A0A0B8RVE7_PIG]	23.23	9	11	30.3	14	17	538	60.4268	7.31299
F1SR10	Uncharacterized protein OS=Sus scrofa GN=CMAS PE=1 SV=1 - [F1SR10_PIG]	22.58	10	10	23.5	11	12	434	48.4367	7.97217
A0A5G2QZA1	Tyrosine 3-monooxygenase/tryptophan 5-monooxygenase activation protein theta OS=Sus scrofa OX=9823 GN=YWHAQ PE=4 SV=1 - [A0A5G2QZA1_PIG]	7.35	2	2	26.53	6	6	245	27.7468	4.77979
M3UZ00	Zinc finger CCCH-type containing 18 OS=Sus scrofa GN=ZC3H18 PE=2 SV=1 - [M3UZ00_PIG]	17.6	12	17	29.91	24	36	926	103.077	9.08545
A0A480TMC9	Proliferation marker protein Ki-67 isoform 1-like (Fragment) OS=Sus scrofa OX=9823 PE=4 SV=1 - [A0A480TMC9_PIG]	16.16	10	11	26.79	16	18	922	98.8256	9.46631
A0A480J3H1	Alpha-actinin-1 OS=Sus scrofa OX=9823 PE=4 SV=1 - [A0A480J3H1_PIG]	10.03	9	9	19.17	14	15	887	102.54	5.50342
A0A4X1WA16	Uncharacterized protein OS=Sus scrofa OX=9823 GN=PHF6 PE=4 SV=1 - [A0A4X1WA16_PIG]	22.74	6	7	26.03	6	8	365	41.2519	8.67529
A0A5G2R6F8	Serine/threonine-protein phosphatase PP1-beta catalytic subunit OS=Sus scrofa OX=9823 GN=PPP1CB PE=4 SV=1 - [A0A5G2R6F8_PIG]	33	7	9	30.36	7	11	303	34.5661	5.69385
F1RNL4	Serine/threonine-protein phosphatase OS=Sus scrofa OX=9823 GN=PPP1CC PE=3 SV=4 - [F1RNL4_PIG]	28.29	6	8	25.66	6	10	304	34.8763	5.57959
A0A480I3P3	Unconventional myosin-Ic isoform X2 OS=Sus scrofa OX=9823 PE=3 SV=1 - [A0A480I3P3_PIG]	22.89	20	22	33.05	32	39	1044	119.749	9.42236
A0A4X1VAE3	Pescadillo homolog OS=Sus scrofa OX=9823 GN=PES1 PE=3 SV=1 - [A0A4X1VAE3_PIG]	29.48	14	16	16.92	10	14	597	69.0136	8.00146
A0A4X1SET4	RRM domain-containing protein OS=Sus scrofa OX=9823 GN=NIFK PE=4 SV=1 - [A0A4X1SET4_PIG]	22.45	5	5	29.25	8	12	294	34.0052	10.1548
A0A287A2Z5	Erythrocyte membrane protein band 4.1 like 5 OS=Sus scrofa OX=9823 GN=EPB41L5 PE=4 SV=1 - [A0A287A2Z5_PIG]	30.22	11	13	31.21	13	15	503	57.3003	9.36377
F1RIC1	Uncharacterized protein OS=Sus scrofa GN=CCDC86 PE=1 SV=1 - [F1RIC1_PIG]	20.6	5	6	32.69	10	11	364	41.0537	10.1694
A0A480I4T4	RNA cytidine acetyltransferase OS=Sus scrofa OX=9823 GN=NAT10 PE=3 SV=1 - [A0A480I4T4_PIG]	14.72	14	14	20.47	17	19	1026	115.882	8.42627
A0A4X1VPS5	CP-type G domain-containing protein OS=Sus scrofa OX=9823 GN=GNL3 PE=4 SV=1 - [A0A4X1VPS5_PIG]	14.78	8	9	27.19	13	14	548	61.5572	9.11475
A0A287A4H2	Purine rich element binding protein B OS=Sus scrofa OX=9823 GN=PURB PE=1 SV=1 - [A0A287A4H2_PIG]	34.42	8	9	31.82	8	9	308	32.8884	5.42725
A0A4X1VM09	Uncharacterized protein OS=Sus scrofa OX=9823 GN=MTA2 PE=4 SV=1 - [A0A4X1VM09_PIG]	17.57	11	12	23.42	14	14	666	74.8236	9.65674
F1S4R5	Serine and arginine rich splicing factor 7 OS=Sus scrofa OX=9823 GN=SRSF7 PE=1 SV=3 - [F1S4R5_PIG]	30.94	8	9	29.6	8	10	223	25.5711	11.8247
I3LGC2	Ribosome binding protein 1 OS=Sus scrofa OX=9823 GN=RRBP1 PE=1 SV=2 - [I3LGC2_PIG]	14.7	19	19	20.17	25	26	1497	160.66	9.0415
A0A287BFF3	Cyclin dependent kinase 12 OS=Sus scrofa OX=9823 GN=CDK12 PE=4 SV=2 - [A0A287BFF3_PIG]	25.69	26	30	32.77	41	49	1483	163.529	9.42236
A0A480V4L8	Signal recognition particle receptor subunit beta OS=Sus scrofa OX=9823 PE=4 SV=1 - [A0A480V4L8_PIG]	24.72	6	6	38.38	9	9	271	29.8549	9.46631
A0A287B049	VGF nerve growth factor inducible OS=Sus scrofa OX=9823 GN=VGF PE=4 SV=2 - [A0A287B049_PIG]	11.49	6	6	32.2	16	26	618	67.1098	5.16064
A0A480KJD1	Tight junction protein ZO-2 isoform X4 OS=Sus scrofa OX=9823 PE=3 SV=1 - [A0A480KJD1_PIG]	23.39	21	23	23.48	22	26	1150	129.109	6.55127
A0A4X1TFK2	Poly [ADP-ribose] polymerase OS=Sus scrofa OX=9823 GN=PARP1 PE=4 SV=1 - [A0A4X1TFK2_PIG]	24.75	19	20	23.77	19	25	1018	113.216	8.86572
A0A4X1W6T4	Uncharacterized protein OS=Sus scrofa OX=9823 GN=TJP2 PE=3 SV=1 - [A0A4X1W6T4_PIG]	23.51	22	24	22.56	22	26	1157	129.828	6.55127
I3LDL8	Pre-mRNA processing factor 4 OS=Sus scrofa OX=9823 GN=PRPF4 PE=1 SV=2 - [I3LDL8_PIG]	31.86	14	14	14.97	6	6	521	58.3294	7.41553
Q5D144	Transcription factor A, mitochondrial OS=Sus scrofa GN=TFAM PE=2 SV=1 - [TFAM_PIG]	23.98	6	7	34.55	8	9	246	28.708	9.59814
A0A4X1T9A2	AAA domain-containing protein OS=Sus scrofa OX=9823 GN=RFC3 PE=4 SV=1 - [A0A4X1T9A2_PIG]	21.91	7	7	22.19	7	8	356	40.4209	8.32373
A0A480E3X0	Tight junction protein ZO-3 isoform 2 OS=Sus scrofa OX=9823 PE=4 SV=1 - [A0A480E3X0_PIG]	22.87	16	20	13.13	10	10	914	100.96	6.55127
A0A287BD17	Heterochromatin protein 1 binding protein 3 OS=Sus scrofa OX=9823 GN=HP1BP3 PE=4 SV=1 - [A0A287BD17_PIG]	22.85	11	11	25.28	13	14	534	59.1047	9.979
A0A0B8RTX5	Adaptor-related protein complex 2, mu 1 subunit OS=Sus scrofa domesticus GN=AP2M1 PE=3 SV=1 - [A0A0B8RTX5_PIG]	29.56	11	12	15.24	6	6	433	49.3579	9.53955
F2Z5U3	Uncharacterized protein OS=Sus scrofa GN=WDR82 PE=1 SV=1 - [F2Z5U3_PIG]	24.6	7	9	29.07	8	10	313	35.0565	7.69385
A0A480ZDQ8	Alpha-actinin-4 isoform 1 OS=Sus scrofa OX=9823 PE=4 SV=1 - [A0A480ZDQ8_PIG]	7.01	6	6	20.19	14	14	827	95.4462	5.51611
A0A480JRQ1	Protein FAM98B (Fragment) OS=Sus scrofa OX=9823 PE=4 SV=1 - [A0A480JRQ1_PIG]	25.62	6	6	25.34	7	7	363	39.6815	7.54736
A0A480M5K1	Pre-mRNA 3'-end-processing factor FIP1 isoform X3 OS=Sus scrofa OX=9823 PE=4 SV=1 - [A0A480M5K1_PIG]	33.62	12	16	30.34	11	13	580	64.8718	5.59229
F1SL15	Uncharacterized protein OS=Sus scrofa GN=TRMT10C PE=4 SV=1 - [F1SL15_PIG]	14.46	5	5	26.75	10	11	415	48.2661	9.5249
A0A5G2REP0	Elongin A OS=Sus scrofa OX=9823 GN=ELOA PE=4 SV=1 - [A0A5G2REP0_PIG]	27.21	15	16	15.15	10	11	779	87.7293	9.56885
A0A480LKZ8	Zinc finger Ran-binding domain-containing protein 2 OS=Sus scrofa OX=9823 PE=3 SV=1 - [A0A480LKZ8_PIG]	9.75	3	3	26.1	6	6	318	36.0223	9.67139
I3LHN2	SR-related CTD associated factor 11 OS=Sus scrofa OX=9823 GN=SCAF11 PE=4 SV=3 - [I3LHN2_PIG]	23.15	23	25	25.91	32	38	1339	149.712	8.88037
A0A5G2QF59	Uncharacterized protein OS=Sus scrofa OX=9823 GN=CDK11B PE=4 SV=1 - [A0A5G2QF59_PIG]	25.26	18	19	30.34	21	23	768	89.2078	5.84619
Q06AT9	RNA-binding protein 4B OS=Sus scrofa GN=RBM4B PE=2 SV=1 - [RBM4B_PIG]	27.86	10	11	25.63	9	9	359	40.0284	6.7417
A0A4X1VR06	Nucleolar GTP-binding protein 2 OS=Sus scrofa OX=9823 GN=GNL2 PE=3 SV=1 - [A0A4X1VR06_PIG]	13.01	7	7	33.15	22	28	730	83.105	9.27588
A0A4X1V3N6	Histone deacetylase OS=Sus scrofa OX=9823 GN=HDAC2 PE=3 SV=1 - [A0A4X1V3N6_PIG]	19.86	6	7	29.68	9	10	438	49.7333	5.99854
A0A5G2QXJ5	Heterogeneous nuclear ribonucleoprotein U like 1 OS=Sus scrofa OX=9823 GN=HNRNPUL1 PE=4 SV=1 - [A0A5G2QXJ5_PIG]	25.8	13	14	22.99	14	16	748	83.9127	8.83643
I3LV99	Myosin heavy chain 14 OS=Sus scrofa OX=9823 GN=MYH14 PE=1 SV=2 - [I3LV99_PIG]	14.15	23	24	21.03	41	48	2007	228.824	5.56689
A0A4X1SJ88	Bifunctional lysine-specific demethylase and histidyl-hydroxylase OS=Sus scrofa OX=9823 GN=RIOX2 PE=3 SV=1 - [A0A4X1SJ88_PIG]	13.79	6	7	26.51	10	10	464	52.8901	6.62451
A0A4X1VWX1	RAB11 family interacting protein 1 OS=Sus scrofa OX=9823 GN=RAB11FIP1 PE=4 SV=1 - [A0A4X1VWX1_PIG]	20.4	11	11	21.5	11	11	642	69.9254	9.40771
A0A286ZP73	SWI/SNF related, matrix associated, actin dependent regulator of chromatin, subfamily a, member 5 OS=Sus scrofa OX=9823 GN=SMARCA5 PE=1 SV=1 - [A0A286ZP73_PIG]	20.94	18	18	23.33	22	23	1003	115.973	6.85889
F1S0M3	POP1 homolog, ribonuclease P/MRP subunit OS=Sus scrofa OX=9823 GN=POP1 PE=4 SV=3 - [F1S0M3_PIG]	16.45	14	15	22.53	19	19	1003	111.687	9.42236
F1SS01	Arp2/3 complex 34 kDa subunit OS=Sus scrofa OX=9823 GN=ARPC2 PE=3 SV=4 - [F1SS01_PIG]	16.85	5	5	23.81	7	7	273	31.1117	6.40479
A0A480V605	Cellular nucleic acid-binding protein isoform 5 (Fragment) OS=Sus scrofa OX=9823 PE=4 SV=1 - [A0A480V605_PIG]	20.6	4	5	31.33	6	7	233	25.2064	7.84033
F1RN28	Paraspeckle component 1 OS=Sus scrofa OX=9823 GN=PSPC1 PE=1 SV=4 - [F1RN28_PIG]	25	12	13	30.49	14	17	492	55.4587	5.89697
A0A4X1TDS8	Ribosomal RNA processing 1B OS=Sus scrofa OX=9823 GN=RRP1B PE=4 SV=1 - [A0A4X1TDS8_PIG]	13.88	8	8	17.45	8	9	699	76.8653	10.6382
A0A4X1W8J8	AAA domain-containing protein OS=Sus scrofa OX=9823 GN=LOC100525876 PE=4 SV=1 - [A0A4X1W8J8_PIG]	11.62	7	7	23.59	15	18	585	65.8903	9.40771
A0A4X1SMM9	Cleavage and polyadenylation specificity factor subunit 2 OS=Sus scrofa OX=9823 GN=CPSF2 PE=3 SV=1 - [A0A4X1SMM9_PIG]	26.92	15	15	11.31	7	8	769	87.3191	5.08447
F1RKB6	Uncharacterized protein OS=Sus scrofa GN=NSUN5 PE=4 SV=2 - [F1RKB6_PIG]	14.38	6	6	26.39	9	11	466	50.5598	9.43701
F1SHE8	Ribosome biogenesis protein WDR12 OS=Sus scrofa GN=WDR12 PE=1 SV=1 - [F1SHE8_PIG]	26.48	9	10	26	9	10	423	47.5747	5.79541
A0A5G2QA93	Zinc finger CCCH-type containing 13 OS=Sus scrofa OX=9823 GN=ZC3H13 PE=4 SV=1 - [A0A5G2QA93_PIG]	22.36	29	35	26.81	39	48	1574	183.528	9.49561
A0A480N8P6	Serine/threonine-protein phosphatase 1 regulatory subunit 10 isoform X1 OS=Sus scrofa OX=9823 PE=4 SV=1 - [A0A480N8P6_PIG]	16.04	8	8	12.74	10	11	667	72.9801	8.89502
A0A4X1VCM8	LIM domain 7 OS=Sus scrofa OX=9823 GN=LMO7 PE=4 SV=1 - [A0A4X1VCM8_PIG]	12.56	15	15	23.7	35	38	1553	176.651	8.00146
A0A4X1SGU4	Uncharacterized protein OS=Sus scrofa OX=9823 GN=PRXL2A PE=4 SV=1 - [A0A4X1SGU4_PIG]	23.85	5	5	29.82	6	6	218	24.3459	9.15869
F1SJS0	Uncharacterized protein OS=Sus scrofa GN=MCAT PE=1 SV=1 - [F1SJS0_PIG]	10.68	4	4	21.88	7	8	384	42.2718	8.44092
F1S2L2	Telomeric repeat-binding factor 2 OS=Sus scrofa OX=9823 GN=TERF2 PE=1 SV=3 - [F1S2L2_PIG]	19.74	7	7	20.11	9	9	542	59.9538	9.24658
A0A287A2N8	Rho guanine nucleotide exchange factor 2 OS=Sus scrofa OX=9823 GN=ARHGEF2 PE=4 SV=2 - [A0A287A2N8_PIG]	10.95	9	9	21.06	19	19	959	108.278	6.91748
I3LJQ7	Uncharacterized protein OS=Sus scrofa GN=PRPF3 PE=1 SV=1 - [I3LJQ7_PIG]	27.23	15	16	19.77	12	12	683	77.4809	9.49561
F1RQI7	Unconventional myosin-VI OS=Sus scrofa GN=MYO6 PE=1 SV=1 - [F1RQI7_PIG]	9.98	10	11	21.87	24	30	1253	144.836	8.52881
A0A4X1UXI4	Uncharacterized protein OS=Sus scrofa OX=9823 PE=4 SV=1 - [A0A4X1UXI4_PIG]	7.06	3	3	29.16	11	12	439	49.6829	9.92041
A0A287BRC8	Fip1 domain-containing protein OS=Sus scrofa OX=9823 GN=FIP1L1 PE=1 SV=2 - [A0A287BRC8_PIG]	29.91	10	12	28.97	10	11	535	59.9665	5.5542
A0A286ZXK2	Urokinase-type plasminogen activator OS=Sus scrofa OX=9823 GN=PLAU PE=4 SV=1 - [A0A286ZXK2_PIG]	20.69	6	7	25.75	10	13	435	48.3695	8.1626
A0A4X1SI09	Uncharacterized protein OS=Sus scrofa OX=9823 GN=DDX24 PE=4 SV=1 - [A0A4X1SI09_PIG]	12.15	7	7	25.23	14	15	856	95.6705	9.34912
F1RXZ5	Uncharacterized protein OS=Sus scrofa GN=ERCC3 PE=4 SV=2 - [F1RXZ5_PIG]	15.86	10	10	16.75	12	12	782	89.0711	7.23975
A0A4X1TX71	Uncharacterized protein OS=Sus scrofa OX=9823 GN=NUFIP2 PE=4 SV=1 - [A0A4X1TX71_PIG]	14.93	7	7	27.83	13	15	690	75.2133	8.82178
A0A5G2R206	Scaffold attachment factor B OS=Sus scrofa OX=9823 GN=SAFB PE=4 SV=1 - [A0A5G2R206_PIG]	17.47	14	15	19.94	18	19	973	108.676	6.26514
A0A4X1VSA7	AP-2 complex subunit alpha OS=Sus scrofa OX=9823 GN=AP2A1 PE=3 SV=1 - [A0A4X1VSA7_PIG]	19.34	15	16	14.53	13	14	936	103.467	8.1333
A0A286ZVU7	Upstream binding transcription factor OS=Sus scrofa OX=9823 GN=UBTF PE=1 SV=2 - [A0A286ZVU7_PIG]	22.01	13	15	18.71	12	14	695	81.7333	9.56885
A0A5G2QN66	Prolyl 4-hydroxylase subunit beta OS=Sus scrofa OX=9823 GN=P4HB PE=4 SV=1 - [A0A5G2QN66_PIG]	12.04	5	8	17.55	9	9	490	54.3437	5.31299
A0A287AV47	Serine and arginine repetitive matrix 1 OS=Sus scrofa OX=9823 GN=SRRM1 PE=1 SV=1 - [A0A287AV47_PIG]	23.35	19	24	26.34	21	30	968	109.327	11.7075
A0A480XWP1	Putative ATP-dependent RNA helicase DDX23 (Fragment) OS=Sus scrofa OX=9823 PE=4 SV=1 - [A0A480XWP1_PIG]	25.65	19	21	19.61	13	15	811	94.6424	9.56885
A0A480QNH9	Cyclin-K OS=Sus scrofa OX=9823 PE=3 SV=1 - [A0A480QNH9_PIG]	28.52	10	11	16.49	7	8	582	64.0727	8.41162
F1SUD6	Family with sequence similarity 120A OS=Sus scrofa OX=9823 GN=FAM120A PE=1 SV=3 - [F1SUD6_PIG]	21.52	17	19	28.07	23	33	1115	121.338	8.89502
A0A4X1VNZ0	CTD domain-containing protein OS=Sus scrofa OX=9823 GN=SRRM2 PE=4 SV=1 - [A0A4X1VNZ0_PIG]	23.82	47	57	28.06	56	68	2662	288.822	12.0444
A0A4X1V6C3	Cbl proto-oncogene like 1 OS=Sus scrofa OX=9823 GN=CBLL1 PE=4 SV=1 - [A0A4X1V6C3_PIG]	12.28	4	5	27.01	11	11	448	49.6405	7.82568
F1SV88	Histone deacetylase 1 OS=Sus scrofa OX=9823 GN=HDAC1 PE=1 SV=3 - [F1SV88_PIG]	23.37	8	10	26.52	12	13	445	50.7406	5.35107
F1RTZ0	Ribosome biogenesis regulatory protein OS=Sus scrofa OX=9823 GN=RRS1 PE=1 SV=3 - [F1RTZ0_PIG]	12.05	4	4	18.08	7	8	365	41.3631	10.7554
I3LUM9	Eukaryotic translation initiation factor 2 subunit 3 OS=Sus scrofa GN=EIF2S3 PE=1 SV=1 - [I3LUM9_PIG]	16.31	5	5	24.15	9	9	472	51.0332	8.39697
A0A5G2QTR9	Tyrosine 3-monooxygenase/tryptophan 5-monooxygenase activation protein beta OS=Sus scrofa OX=9823 GN=YWHAB PE=4 SV=1 - [A0A5G2QTR9_PIG]	13.28	3	3	21.99	6	6	241	27.5509	5.21143
A0A4X1VW17	Uncharacterized protein OS=Sus scrofa OX=9823 PE=4 SV=1 - [A0A4X1VW17_PIG]	25.19	18	21	23.84	17	25	1187	128.492	7.06396
A0A4X1T398	Uncharacterized protein OS=Sus scrofa OX=9823 GN=RSBN1 PE=4 SV=1 - [A0A4X1T398_PIG]	17.21	13	14	19.22	14	17	796	89.3421	8.49951
A0A4X1U606	Uncharacterized protein OS=Sus scrofa OX=9823 GN=VIRMA PE=4 SV=1 - [A0A4X1U606_PIG]	21.2	30	35	20.02	31	34	1783	198.523	4.99561
A0A4X1W3B6	Annexin OS=Sus scrofa OX=9823 GN=ANXA1 PE=3 SV=1 - [A0A4X1W3B6_PIG]	12.14	3	3	20.52	7	7	346	38.7201	6.81494
A0A480TAZ5	SWI/SNF-related matrix-associated actin-dependent regulator of chromatin subfamily A member 5 OS=Sus scrofa OX=9823 PE=4 SV=1 - [A0A480TAZ5_PIG]	17.87	17	17	20.25	21	22	1052	121.826	8.30908
A0A480Y698	28S ribosomal protein S9, mitochondrial (Fragment) OS=Sus scrofa OX=9823 PE=3 SV=1 - [A0A480Y698_PIG]	11.34	3	3	22.94	7	7	388	44.6222	9.42236
A0A287ANS5	Serine and arginine repetitive matrix 1 OS=Sus scrofa OX=9823 GN=SRRM1 PE=4 SV=2 - [A0A287ANS5_PIG]	22.74	17	19	25.14	18	25	875	98.9754	11.8247
F1S3I2	Uncharacterized protein OS=Sus scrofa GN=PPAN PE=4 SV=1 - [F1S3I2_PIG]	11.3	5	5	18.12	9	9	469	52.8898	10.3452
O46374	DNA topoisomerase 2-alpha OS=Sus scrofa GN=TOP2A PE=2 SV=1 - [TOP2A_PIG]	14.48	22	24	25.57	38	46	1533	174.198	8.68994
F1RQY4	Nucleolar transcription factor 1 isoform X1 OS=Sus scrofa OX=9823 GN=UBTF PE=1 SV=4 - [F1RQY4_PIG]	21.05	13	15	17.88	12	14	727	84.8568	5.5542
F1SUQ8	Regulator of chromosome condensation 2 OS=Sus scrofa OX=9823 GN=RCC2 PE=4 SV=2 - [F1SUQ8_PIG]	14.42	6	7	19.81	7	9	520	56.0502	8.86572
I3LDR9	Caveolae associated protein 2 OS=Sus scrofa OX=9823 GN=CAVIN2 PE=1 SV=2 - [I3LDR9_PIG]	27.12	10	13	20.28	7	9	424	46.7864	5.19873
M3TYK8	DEAH (Asp-Glu-Ala-His) box polypeptide 36 tv2 OS=Sus scrofa GN=DHX36 PE=2 SV=1 - [M3TYK8_PIG]	22.14	16	16	23.45	19	21	998	113.307	7.88428
A0A287B7F0	RNA binding motif protein 26 OS=Sus scrofa OX=9823 GN=RBM26 PE=1 SV=2 - [A0A287B7F0_PIG]	15.96	14	15	24.59	22	28	984	110.627	9.43701
A0A480WJZ5	FERM, ARHGEF and pleckstrin domain-containing protein 1 isoform 1 OS=Sus scrofa OX=9823 PE=4 SV=1 - [A0A480WJZ5_PIG]	21.71	19	21	18.48	17	18	1050	118.915	7.60596
I3LDT1	CD3e molecule associated protein OS=Sus scrofa OX=9823 GN=CD3EAP PE=4 SV=2 - [I3LDT1_PIG]	11.09	4	4	28.43	10	10	496	54.162	7.07861
A0A480S4N7	Leukocyte receptor cluster member 8 OS=Sus scrofa OX=9823 PE=4 SV=1 - [A0A480S4N7_PIG]	8.18	5	5	23.52	12	13	795	87.5399	9.18799
A0A0B8RVJ5	RNA binding motif protein 19 OS=Sus scrofa domesticus GN=RBM19 PE=4 SV=1 - [A0A0B8RVJ5_PIG]	9.68	8	9	8.94	7	7	940	105.142	6.26514
A0A4X1VMD8	PPIase cyclophilin-type domain-containing protein OS=Sus scrofa OX=9823 GN=SSB PE=4 SV=1 - [A0A4X1VMD8_PIG]	15.61	11	11	26.11	15	16	743	87.4725	10.2866
A0A4X1SH37	IK cytokine OS=Sus scrofa OX=9823 GN=IK PE=4 SV=1 - [A0A4X1SH37_PIG]	26.9	13	15	21.44	10	10	513	60.4243	7.81104
A0A4X1WCI9	Rac GTPase activating protein 1 OS=Sus scrofa OX=9823 GN=RACGAP1 PE=4 SV=1 - [A0A4X1WCI9_PIG]	7.28	4	4	21.99	10	10	632	70.8786	8.86572
F2Z546	Ribosomal protein L19 OS=Sus scrofa OX=9823 GN=RPL19 PE=1 SV=4 - [F2Z546_PIG]	23.6	8	11	23.6	8	12	250	29.5765	11.2974
A0A480YZR2	Cytoskeleton-associated protein 4 OS=Sus scrofa OX=9823 PE=4 SV=1 - [A0A480YZR2_PIG]	8.61	4	4	18.92	8	8	592	64.6554	5.73193
F1RQC5	La ribonucleoprotein domain family member 1 OS=Sus scrofa OX=9823 GN=LARP1 PE=1 SV=3 - [F1RQC5_PIG]	3.09	3	3	14.53	13	13	1101	123.75	8.68994
A0A480XAZ8	ATP-dependent RNA helicase DDX54 OS=Sus scrofa OX=9823 PE=3 SV=1 - [A0A480XAZ8_PIG]	17.42	12	13	19.26	15	18	867	96.7998	9.72998
A0A480TGR8	Proliferation marker protein Ki-67 isoform X2-like (Fragment) OS=Sus scrofa OX=9823 PE=4 SV=1 - [A0A480TGR8_PIG]	22.2	13	14	19.23	11	13	1009	109.543	10.0229
A0A480ZYR7	Ribosomal RNA-processing protein 8 OS=Sus scrofa OX=9823 PE=3 SV=1 - [A0A480ZYR7_PIG]	11.55	4	4	15.25	7	7	459	50.9435	9.83252
A0A4X1TMI5	Uncharacterized protein OS=Sus scrofa OX=9823 GN=SLTM PE=4 SV=1 - [A0A4X1TMI5_PIG]	15.67	13	13	19.54	18	22	1034	117.097	7.86963
B5APU6	Actin related protein 2/3 complex subunit 1B OS=Sus scrofa PE=2 SV=1 - [B5APU6_PIG]	15.32	4	4	24.73	8	9	372	40.9484	8.25049
I3LNA4	TAR DNA binding protein OS=Sus scrofa OX=9823 GN=TARDBP PE=4 SV=2 - [I3LNA4_PIG]	14.98	5	5	29.47	9	10	414	44.5503	6.43018
A0A480XY42	Prolyl 4-hydroxylase subunit alpha-2 isoform 2 OS=Sus scrofa OX=9823 PE=4 SV=1 - [A0A480XY42_PIG]	15.78	7	7	19.83	7	7	469	53.1885	5.77002
A0A5G2RIG2	RB binding protein 7, chromatin remodeling factor OS=Sus scrofa OX=9823 GN=RBBP7 PE=4 SV=1 - [A0A5G2RIG2_PIG]	20.81	9	9	25.36	9	9	418	47.3928	5.85889
A0A4X1UVB9	Uncharacterized protein OS=Sus scrofa OX=9823 GN=FARP1 PE=4 SV=1 - [A0A4X1UVB9_PIG]	20.14	18	20	16.83	16	16	1028	116.648	7.79639
F1RMY9	Uncharacterized protein OS=Sus scrofa GN=MEPCE PE=1 SV=1 - [F1RMY9_PIG]	14.2	8	8	24.2	12	14	690	74.3254	9.37842
A0A480YWE4	Proliferation marker protein Ki-67 isoform 1 (Fragment) OS=Sus scrofa OX=9823 PE=4 SV=1 - [A0A480YWE4_PIG]	11.15	10	11	19.09	17	19	1336	143.641	9.99365
A0A4X1WD86	Uncharacterized protein OS=Sus scrofa OX=9823 GN=NID2 PE=4 SV=1 - [A0A4X1WD86_PIG]	14.88	14	15	8.99	9	9	1391	152.729	5.77002
A0A287APE0	Ribosomal RNA processing 1 OS=Sus scrofa OX=9823 GN=RRP1 PE=4 SV=1 - [A0A287APE0_PIG]	13.87	5	5	12.98	6	6	447	51.5094	6.82959
A0A480V5W1	AP-2 complex subunit beta isoform b OS=Sus scrofa OX=9823 GN=AP2B1 PE=4 SV=1 - [A0A480V5W1_PIG]	18.78	14	14	10.78	9	9	937	104.472	5.33838
F1RHR9	Exosome component 10 OS=Sus scrofa OX=9823 GN=EXOSC10 PE=4 SV=4 - [F1RHR9_PIG]	9.67	7	7	14.96	11	12	869	99.36	8.63135
I3LNE5	Uncharacterized protein OS=Sus scrofa GN=SNRNP70 PE=1 SV=1 - [I3LNE5_PIG]	20.13	9	9	13.94	7	8	452	52.2061	9.93506
A0A287BF77	CCCTC-binding factor OS=Sus scrofa OX=9823 GN=CTCF PE=4 SV=1 - [A0A287BF77_PIG]	26.34	15	20	12.83	9	12	725	82.5914	6.96143
A0A286ZW75	Scaffold attachment factor B2 OS=Sus scrofa OX=9823 GN=SAFB2 PE=1 SV=1 - [A0A286ZW75_PIG]	12.27	8	8	15.39	12	13	864	98.3931	5.75732
A0A480SNJ0	Threonine--tRNA ligase, mitochondrial isoform X1 OS=Sus scrofa OX=9823 PE=3 SV=1 - [A0A480SNJ0_PIG]	19.64	13	14	22.7	14	14	718	80.8513	7.31299
F1RJN4	Uncharacterized protein OS=Sus scrofa GN=TBL2 PE=1 SV=1 - [F1RJN4_PIG]	15.8	6	6	16.03	7	8	443	49.7073	9.18799
A0A4X1TG38	DNA helicase OS=Sus scrofa OX=9823 GN=MCM5 PE=3 SV=1 - [A0A4X1TG38_PIG]	12.41	7	7	23	13	14	661	73.4659	8.39697
F1ST74	DNA-directed RNA polymerase I subunit RPA49 isoform 1 OS=Sus scrofa OX=9823 GN=POLR1E PE=4 SV=3 - [F1ST74_PIG]	24.11	9	9	16.47	7	7	419	47.1042	8.92432
I3LT52	Uncharacterized protein OS=Sus scrofa GN=ZC3H11A PE=4 SV=1 - [I3LT52_PIG]	19.24	10	10	15.93	11	11	816	89.5615	8.71924
A0A4X1UGP5	Uncharacterized protein OS=Sus scrofa OX=9823 GN=CPSF3 PE=4 SV=1 - [A0A4X1UGP5_PIG]	25.56	14	15	16.35	9	10	630	71.4821	5.78271
A0A481BVX5	Pleckstrin homology-like domain family B member 2 isoform a OS=Sus scrofa OX=9823 PE=4 SV=1 - [A0A481BVX5_PIG]	10.93	12	12	20.89	23	25	1254	141.685	8.08936
A0A287BNQ9	Kinesin-like protein OS=Sus scrofa OX=9823 GN=KIF23 PE=3 SV=2 - [A0A287BNQ9_PIG]	3.67	3	3	18.58	15	16	845	96.7513	8.25049
F1RPM5	Methyl-CpG binding domain protein 2 OS=Sus scrofa OX=9823 GN=MBD2 PE=1 SV=3 - [F1RPM5_PIG]	12.78	4	4	22.85	6	6	407	42.7787	9.93506
I3L5I4	Structural maintenance of chromosomes flexible hinge domain containing 1 OS=Sus scrofa OX=9823 GN=SMCHD1 PE=1 SV=2 - [I3L5I4_PIG]	6.86	11	11	18.83	32	33	1997	225.345	7.51807
I3LNX4	Nuclear RNA export factor 1 OS=Sus scrofa OX=9823 GN=NXF1 PE=1 SV=2 - [I3LNX4_PIG]	10.2	7	7	15.22	9	10	716	80.6146	9.65674
A0A480EZ78	ATP-dependent RNA helicase DDX54 OS=Sus scrofa OX=9823 PE=3 SV=1 - [A0A480EZ78_PIG]	15.09	11	11	16.83	14	16	921	102.349	9.87646
F1S8T1	Nucleolar and coiled-body phosphoprotein 1 OS=Sus scrofa OX=9823 GN=NOLC1 PE=4 SV=3 - [F1S8T1_PIG]	14.66	10	11	19.68	12	13	696	72.913	9.42236
I3LLW6	rRNA adenine N(6)-methyltransferase OS=Sus scrofa GN=DIMT1 PE=3 SV=1 - [I3LLW6_PIG]	15.65	4	4	22.36	7	8	313	35.3451	10.0229
A0A4X1W378	Uncharacterized protein OS=Sus scrofa OX=9823 GN=ZNF638 PE=4 SV=1 - [A0A4X1W378_PIG]	17.44	24	26	19.28	28	32	1841	204.728	7.38623
I3LF70	Uncharacterized protein OS=Sus scrofa OX=9823 GN=MKI67 PE=4 SV=2 - [I3LF70_PIG]	13.12	19	20	15.77	24	27	3209	345.163	9.94971
A0A4X1SNV9	Pleckstrin homology like domain family B member 1 OS=Sus scrofa OX=9823 GN=PHLDB1 PE=4 SV=1 - [A0A4X1SNV9_PIG]	13.72	13	15	20.28	19	20	1203	132.262	9.0708
A0A481A8Q6	RNA helicase OS=Sus scrofa OX=9823 PE=3 SV=1 - [A0A481A8Q6_PIG]	14.48	11	13	16.42	13	13	877	100.871	8.646
A0A4X1VF29	ATP-dependent DNA helicase OS=Sus scrofa OX=9823 GN=RECQL PE=3 SV=1 - [A0A4X1VF29_PIG]	19.41	11	13	22.03	12	14	649	73.8874	8.25049
I3LP11	Uncharacterized protein OS=Sus scrofa GN=KHDRBS1 PE=1 SV=1 - [I3LP11_PIG]	18.06	7	9	23.02	7	8	443	48.1672	8.66064
A0A480XUQ9	Aspartate--tRNA ligase, cytoplasmic isoform X1 OS=Sus scrofa OX=9823 PE=3 SV=1 - [A0A480XUQ9_PIG]	7.23	3	3	16.94	8	8	484	55.2381	6.27783
Q1W2G0	14-3-3 sigma protein OS=Sus scrofa GN=Sfn PE=2 SV=1 - [Q1W2G0_PIG]	15.32	4	4	22.98	7	8	248	27.9178	4.83057
A0A4X1SQN1	Pleckstrin homology like domain family B member 1 OS=Sus scrofa OX=9823 GN=PHLDB1 PE=4 SV=1 - [A0A4X1SQN1_PIG]	12.32	12	14	18.56	18	19	1266	138.423	8.6167
K9IVT3	E3 ubiquitin-protein ligase RBBP6 OS=Sus scrofa GN=RBBP6 PE=2 SV=1 - [K9IVT3_PIG]	13.38	19	19	14.83	21	23	1794	200.976	9.61279
A0A4X1SIR7	S1 motif domain-containing protein OS=Sus scrofa OX=9823 GN=SRBD1 PE=4 SV=1 - [A0A4X1SIR7_PIG]	6.82	6	6	18.28	18	19	1012	113.107	8.99756
A0A480J4C0	Protein PRRC2A OS=Sus scrofa OX=9823 PE=4 SV=1 - [A0A480J4C0_PIG]	12.14	12	12	14.25	16	17	1705	180.672	9.56885
A0A480SJV3	Ribosome biogenesis protein NOP53 OS=Sus scrofa OX=9823 PE=3 SV=1 - [A0A480SJV3_PIG]	10.54	5	5	22.73	8	9	484	54.9805	10.3159
K7GQ00	Fragile X mental retardation 1 OS=Sus scrofa OX=9823 GN=FMR1 PE=1 SV=2 - [K7GQ00_PIG]	11.78	6	6	16.2	10	11	611	68.8387	7.41553
F1SU03	Heparan sulfate proteoglycan 2 OS=Sus scrofa OX=9823 GN=HSPG2 PE=1 SV=4 - [F1SU03_PIG]	14.28	42	44	9.15	28	31	4329	461.708	6.55127
B5APU3	Actin-related protein 2-like protein OS=Sus scrofa GN=ACTR2 PE=1 SV=1 - [B5APU3_PIG]	17.26	5	5	15.74	6	7	394	44.7322	6.7417
F1RSJ8	pre-rRNA processing protein FTSJ3 OS=Sus scrofa GN=FTSJ3 PE=1 SV=1 - [F1RSJ8_PIG]	13.88	8	8	14.59	11	12	836	94.7053	8.52881
A0A480WWH8	Basement membrane-specific heparan sulfate proteoglycan core protein isoform X4 OS=Sus scrofa OX=9823 PE=4 SV=1 - [A0A480WWH8_PIG]	14.04	42	44	8.99	28	31	4403	469.183	6.46826
A0A4X1SU73	Agenet-like domain-containing protein OS=Sus scrofa OX=9823 GN=FMR1 PE=4 SV=1 - [A0A4X1SU73_PIG]	15.52	6	6	16.11	8	9	509	56.8818	8.5874
F1SAU5	Uncharacterized protein OS=Sus scrofa GN=XRN2 PE=1 SV=1 - [F1SAU5_PIG]	11.47	8	8	18.42	14	15	950	108.267	7.73779
A0A480YRZ6	Bifunctional glutamate/proline--tRNA ligase OS=Sus scrofa OX=9823 PE=3 SV=1 - [A0A480YRZ6_PIG]	4.95	6	6	15.33	15	16	1435	161.586	7.60596
A0A0B8RTQ8	Elastin microfibril interfacer 2 OS=Sus scrofa domesticus GN=EMILIN2 PE=4 SV=1 - [A0A0B8RTQ8_PIG]	7.5	6	6	6.9	7	7	1000	108.894	5.97314
A0A287A6U9	Serine/threonine-protein kinase PRP4 homolog isoform X1 OS=Sus scrofa OX=9823 PE=4 SV=1 - [A0A287A6U9_PIG]	17.6	15	16	17.21	18	20	1040	120.349	10.3306
F1S408	Uncharacterized protein OS=Sus scrofa GN=FAM98A PE=1 SV=1 - [F1S408_PIG]	17.12	6	7	22.69	9	9	520	55.2903	8.95361
A0A4X1VZX1	Zinc finger C3H1-type containing OS=Sus scrofa OX=9823 GN=ZFC3H1 PE=4 SV=1 - [A0A4X1VZX1_PIG]	11.19	19	19	10.28	16	17	1975	224.522	8.03076
A0A4X1UAJ9	Chaperonin containing TCP1 subunit 8 OS=Sus scrofa OX=9823 GN=CCT8 PE=3 SV=1 - [A0A4X1UAJ9_PIG]	4.51	2	2	16.35	7	7	532	57.8005	5.40186
A0A480K104	ATP-dependent 6-phosphofructokinase OS=Sus scrofa OX=9823 PE=3 SV=1 - [A0A480K104_PIG]	17.95	10	11	12.18	7	7	780	85.1723	7.34229
A0A4X1VRV4	Uncharacterized protein OS=Sus scrofa OX=9823 GN=CACTIN PE=4 SV=1 - [A0A4X1VRV4_PIG]	4.77	3	3	20.13	12	13	755	88.6367	9.24658
A0A4X1W243	RRM domain-containing protein OS=Sus scrofa OX=9823 GN=CPSF6 PE=4 SV=1 - [A0A4X1W243_PIG]	24.6	10	14	16	6	8	500	53.5891	9.74463
A0A480NEY6	Splicing factor 3B subunit 2 OS=Sus scrofa OX=9823 PE=4 SV=1 - [A0A480NEY6_PIG]	10.16	8	8	8.93	6	8	896	100.144	5.66846
A0A481CG74	Pumilio homolog 3 OS=Sus scrofa OX=9823 PE=4 SV=1 - [A0A481CG74_PIG]	9.88	6	7	14.35	9	10	648	73.3481	9.64209
A0A480Z0X7	Splicing factor 3B subunit 2 OS=Sus scrofa OX=9823 PE=4 SV=1 - [A0A480Z0X7_PIG]	10.06	8	8	10.28	7	9	895	100.146	5.66846
I3LE05	THO complex 1 OS=Sus scrofa OX=9823 GN=THOC1 PE=1 SV=2 - [I3LE05_PIG]	12.46	8	8	15.19	7	8	698	79.6906	5.04639
A0A4X1T137	BUD13 homolog OS=Sus scrofa OX=9823 GN=BUD13 PE=4 SV=1 - [A0A4X1T137_PIG]	12.98	6	6	16.67	9	9	624	70.7107	9.979
A0A4X1SUR9	Uncharacterized protein OS=Sus scrofa OX=9823 GN=TPX2 PE=4 SV=1 - [A0A4X1SUR9_PIG]	9.59	6	6	16.76	12	12	740	85.4906	9.30518
A0A4X1UN35	Uncharacterized protein OS=Sus scrofa OX=9823 GN=LUC7L PE=4 SV=1 - [A0A4X1UN35_PIG]	15.25	6	8	24.18	11	14	459	53.6717	10.6382
F1SNQ9	U3 small nucleolar ribonucleoprotein protein MPP10 OS=Sus scrofa GN=MPHOSPH10 PE=3 SV=1 - [F1SNQ9_PIG]	12.5	5	6	10	6	7	680	78.9359	4.91943
A0A287A7Z8	Polybromo 1 OS=Sus scrofa OX=9823 GN=PBRM1 PE=1 SV=1 - [A0A287A7Z8_PIG]	16.62	22	22	7.71	10	10	1582	181.948	6.88818
A0A4X1TQI8	Programmed cell death 11 OS=Sus scrofa OX=9823 GN=PDCD11 PE=4 SV=1 - [A0A4X1TQI8_PIG]	9.15	12	12	14.79	22	23	1771	196.119	8.5874
A0A286ZST2	Programmed cell death 11 OS=Sus scrofa OX=9823 GN=PDCD11 PE=4 SV=1 - [A0A286ZST2_PIG]	8.32	13	13	15.04	24	25	1875	209.327	8.82178
A0A0B8RVC9	Zinc finger RNA binding protein OS=Sus scrofa domesticus GN=ZFR PE=4 SV=1 - [A0A0B8RVC9_PIG]	8.01	6	6	16.12	12	14	1073	116.838	9.0415
A0A4X1UE84	NUC173 domain-containing protein OS=Sus scrofa OX=9823 GN=RRP12 PE=4 SV=1 - [A0A4X1UE84_PIG]	8.58	9	10	12.13	15	15	1294	143.137	8.80713
F1SLL6	Exosome RNA helicase MTR4 OS=Sus scrofa OX=9823 GN=MTREX PE=1 SV=3 - [F1SLL6_PIG]	14.3	12	12	10.36	10	12	1042	117.782	6.43018
A0A5G2QCT6	SNW domain containing 1 OS=Sus scrofa OX=9823 GN=SNW1 PE=4 SV=1 - [A0A5G2QCT6_PIG]	15.98	7	7	17.48	8	8	532	61.0773	9.5249
A0A4X1UHY3	Serrate, RNA effector molecule OS=Sus scrofa OX=9823 GN=SRRT PE=4 SV=1 - [A0A4X1UHY3_PIG]	20.91	16	16	13.94	13	13	875	100.501	6.01123
F1RPQ8	Uncharacterized protein OS=Sus scrofa OX=9823 GN=MYO5B PE=3 SV=3 - [F1RPQ8_PIG]	2.75	5	5	12.86	21	21	1819	209.951	7.28369
A0A480KMZ9	Protein PRRC2C isoform X5 OS=Sus scrofa OX=9823 PE=4 SV=1 - [A0A480KMZ9_PIG]	14.01	26	27	13.44	31	33	2813	308.369	9.05615
A0A287BHR0	Cell cycle associated protein 1 OS=Sus scrofa OX=9823 GN=CAPRIN1 PE=4 SV=1 - [A0A287BHR0_PIG]	8.32	6	6	14.95	7	8	709	78.238	5.24951
A0A480MC75	Ataxin-2-like protein isoform D OS=Sus scrofa OX=9823 PE=4 SV=1 - [A0A480MC75_PIG]	5.44	5	5	14.35	11	11	864	91.2849	9.14404
F1SV06	Polyadenylate-binding protein OS=Sus scrofa GN=PABPC4 PE=1 SV=1 - [F1SV06_PIG]	2.54	1	1	13.95	7	7	631	69.4908	9.5249
A0A4X1W414	Helicase ATP-binding domain-containing protein OS=Sus scrofa OX=9823 GN=ERCC2 PE=4 SV=1 - [A0A4X1W414_PIG]	7.85	5	5	12.94	7	7	688	78.1316	6.80029
A0A4X1U9I1	Uncharacterized protein OS=Sus scrofa OX=9823 GN=DDX56 PE=4 SV=1 - [A0A4X1U9I1_PIG]	9.34	5	5	16.9	8	9	503	56.6514	8.88037
F1S6H7	Origin recognition complex subunit 1 OS=Sus scrofa OX=9823 GN=ORC1 PE=4 SV=3 - [F1S6H7_PIG]	4.58	3	3	15.3	10	12	830	93.952	9.26123
A0A0B8RYZ9	WD repeat domain 36 OS=Sus scrofa domesticus GN=WDR36 PE=4 SV=1 - [A0A0B8RYZ9_PIG]	10.1	7	7	9.37	6	6	822	91.248	6.80029
F1S6P9	GATA zinc finger domain containing 2A OS=Sus scrofa OX=9823 GN=GATAD2A PE=4 SV=4 - [F1S6P9_PIG]	12.54	6	6	15.59	7	7	558	59.7729	9.68604
A0A480Q4D3	Chromodomain-helicase-DNA-binding protein 4 isoform X17 OS=Sus scrofa OX=9823 PE=4 SV=1 - [A0A480Q4D3_PIG]	15.8	23	24	10.85	17	20	1899	216.289	5.97314
A0A4X1TWL1	Uncharacterized protein OS=Sus scrofa OX=9823 GN=CDC73 PE=4 SV=1 - [A0A4X1TWL1_PIG]	14.73	8	8	11.63	6	6	516	58.9124	9.80322
A0A480TWK4	ATP-dependent RNA helicase DDX50 OS=Sus scrofa OX=9823 PE=4 SV=1 - [A0A480TWK4_PIG]	12.66	9	9	15.99	10	12	719	80.1049	8.63135
F1RN66	Chromodomain helicase DNA binding protein 1 OS=Sus scrofa OX=9823 GN=CHD1 PE=4 SV=4 - [F1RN66_PIG]	7.87	12	12	17.98	24	28	1691	194.988	7.18115
G8ENL4	FUS OS=Sus scrofa GN=FUS PE=1 SV=1 - [G8ENL4_PIG]	14.51	7	9	15.86	8	12	517	52.4915	9.36377
A0A480T449	Lethal(2) giant larvae protein homolog 2 OS=Sus scrofa OX=9823 PE=4 SV=1 - [A0A480T449_PIG]	8.42	7	8	13.47	10	10	1010	112.396	7.34229
A0A4X1W9N1	Uncharacterized protein OS=Sus scrofa OX=9823 GN=UHRF2 PE=4 SV=1 - [A0A4X1W9N1_PIG]	5.52	3	3	9.52	6	6	725	81.3427	8.57275
A0A4X1TX97	Uncharacterized protein OS=Sus scrofa OX=9823 GN=VPS33B PE=4 SV=1 - [A0A4X1TX97_PIG]	5.33	3	3	13.33	7	8	525	61.4788	7.2251
F1RT57	Protein phosphatase 1 regulatory subunit 9B OS=Sus scrofa OX=9823 GN=PPP1R9B PE=1 SV=3 - [F1RT57_PIG]	1.59	1	1	16.03	11	16	817	89.1807	4.91943
A0A4X1UEM9	Uncharacterized protein OS=Sus scrofa OX=9823 GN=DDX27 PE=3 SV=1 - [A0A4X1UEM9_PIG]	12.2	9	9	8.66	7	7	762	86.3882	9.0708
A0A480NSG5	Catenin alpha-1 isoform 1 OS=Sus scrofa OX=9823 PE=4 SV=1 - [A0A480NSG5_PIG]	5.1	3	4	14.39	10	10	862	94.9157	5.74463
A0A4X1U0B6	Deoxynucleotidyltransferase terminal interacting protein 2 OS=Sus scrofa OX=9823 GN=DNTTIP2 PE=4 SV=1 - [A0A4X1U0B6_PIG]	5.84	3	3	15.3	8	8	771	86.6848	5.31299
A0A4X1SEA0	Uncharacterized protein OS=Sus scrofa OX=9823 GN=RSBN1L PE=4 SV=1 - [A0A4X1SEA0_PIG]	12.81	8	8	13.07	8	8	796	89.4689	8.98291
A0A4X1UF59	Uncharacterized protein OS=Sus scrofa OX=9823 GN=IQGAP1 PE=4 SV=1 - [A0A4X1UF59_PIG]	7.97	11	11	17.11	24	26	1631	186.2	6.354
A0A480DP14	Zinc finger and BTB domain-containing protein 21 isoform L OS=Sus scrofa OX=9823 PE=4 SV=1 - [A0A480DP14_PIG]	7.12	5	6	15	12	12	1067	114.623	8.67529
A0A4X1UKU0	Protein kinase domain-containing protein OS=Sus scrofa OX=9823 GN=CDK13 PE=4 SV=1 - [A0A4X1UKU0_PIG]	7.63	9	9	11.35	13	15	1454	157.497	9.68604
A0A287B2V7	Protein TASOR isoform X3 OS=Sus scrofa OX=9823 GN=TASOR PE=4 SV=2 - [A0A287B2V7_PIG]	11.42	16	17	14.59	21	22	1515	170.762	6.48096
A0A480SSQ0	A-kinase anchor protein 17A OS=Sus scrofa OX=9823 GN=AKAP17A PE=4 SV=1 - [A0A480SSQ0_PIG]	12.2	9	9	13.34	9	9	697	80.0777	10.0083
F1SIZ8	Uncharacterized protein OS=Sus scrofa GN=RBM15B PE=4 SV=2 - [F1SIZ8_PIG]	11.42	9	9	14	12	12	893	97.2207	9.90576
A0A4X1W9D7	Uncharacterized protein OS=Sus scrofa OX=9823 GN=AIFM1 PE=4 SV=1 - [A0A4X1W9D7_PIG]	8.51	4	4	14.01	7	7	564	61.224	8.83643
A0A480IMF8	T-complex protein 1 subunit eta OS=Sus scrofa OX=9823 PE=3 SV=1 - [A0A480IMF8_PIG]	10.37	5	5	12.03	6	6	482	52.8207	8.06006
A0A4X1VNE8	Desmoglein 2 OS=Sus scrofa OX=9823 GN=DSG2 PE=4 SV=1 - [A0A4X1VNE8_PIG]	1.18	1	1	12.3	8	8	1098	120.452	5.19873
A0A4X1TQP4	tRNA methyltransferase 1 like OS=Sus scrofa OX=9823 GN=TRMT1L PE=3 SV=1 - [A0A4X1TQP4_PIG]	1.13	1	1	12.39	6	6	710	79.4402	7.69385
A0A4X1TRE8	PID domain-containing protein OS=Sus scrofa OX=9823 GN=NUMB PE=4 SV=1 - [A0A4X1TRE8_PIG]	13.24	7	7	15.61	6	6	506	55.2836	8.23584
I3LAV9	Uncharacterized protein OS=Sus scrofa GN=TOX4 PE=4 SV=1 - [I3LAV9_PIG]	15	6	6	16.94	7	8	620	66.271	4.91943
A0A481BA98	CCAAT/enhancer-binding protein zeta OS=Sus scrofa OX=9823 PE=4 SV=1 - [A0A481BA98_PIG]	9.86	8	9	14.29	13	13	994	113.969	5.26221
A0A4X1SWR3	IQ motif containing GTPase activating protein 2 OS=Sus scrofa OX=9823 GN=IQGAP2 PE=4 SV=1 - [A0A4X1SWR3_PIG]	3.34	4	4	11.83	19	19	1555	178.622	5.94775
A0A481B5E7	tRNA (adenine(58)-N(1))-methyltransferase non-catalytic subunit TRM6 OS=Sus scrofa OX=9823 PE=3 SV=1 - [A0A481B5E7_PIG]	9.26	4	4	14.49	7	7	497	55.9643	6.75635
A0A4X1VPV0	Uncharacterized protein OS=Sus scrofa OX=9823 GN=LAMA3 PE=4 SV=1 - [A0A4X1VPV0_PIG]	5.86	9	9	15.54	24	26	1725	190.873	7.86963
A0A4X1T9Y0	PHD finger protein 3 OS=Sus scrofa OX=9823 GN=PHF3 PE=4 SV=1 - [A0A4X1T9Y0_PIG]	8.67	12	12	14.05	22	23	2029	226.991	6.87354
A0A4X1VYZ0	T-complex protein 1 subunit gamma OS=Sus scrofa OX=9823 GN=CCT3 PE=3 SV=1 - [A0A4X1VYZ0_PIG]	6.06	3	4	13.94	7	7	495	54.9104	6.34131
K9J6H1	Semaphorin-3C OS=Sus scrofa GN=SEMA3C PE=2 SV=1 - [K9J6H1_PIG]	9.59	6	6	15.58	9	10	751	85.2457	8.70459
A0A4X1TBI4	DNA ligase OS=Sus scrofa OX=9823 GN=LIG3 PE=3 SV=1 - [A0A4X1TBI4_PIG]	3.98	3	3	7.72	6	6	829	91.8789	8.98291
A0A4X1VHT9	Non-specific serine/threonine protein kinase OS=Sus scrofa OX=9823 GN=MARK2 PE=4 SV=1 - [A0A4X1VHT9_PIG]	8.68	4	4	11.43	6	6	691	77.5128	9.62744
A0A480MFM6	Nucleolar GTP-binding protein 1 OS=Sus scrofa OX=9823 PE=4 SV=1 - [A0A480MFM6_PIG]	3.79	2	2	13.36	7	7	554	64.1293	8.83643
A0A4X1VYS0	Uncharacterized protein OS=Sus scrofa OX=9823 GN=PHC2 PE=4 SV=1 - [A0A4X1VYS0_PIG]	10.86	7	7	14.68	10	10	838	88.8879	8.93896
A0A4X1TBI0	Calreticulin OS=Sus scrofa OX=9823 GN=CALR PE=3 SV=1 - [A0A4X1TBI0_PIG]	3.52	1	1	19.51	6	8	369	42.5833	4.4751
R4JU57	LSm14A OS=Sus scrofa GN=LSm14A PE=2 SV=1 - [R4JU57_PIG]	9.72	5	5	19.44	9	11	463	50.5513	9.51025
I3LEJ2	Lysine rich nucleolar protein 1 OS=Sus scrofa OX=9823 GN=KNOP1 PE=4 SV=3 - [I3LEJ2_PIG]	4.13	2	2	12.72	8	8	629	68.8758	9.84717
F1SGD2	Plakophilin 2 OS=Sus scrofa OX=9823 GN=PKP2 PE=4 SV=4 - [F1SGD2_PIG]	3.13	2	2	12.52	9	10	799	88.9644	9.20264
F1S4Q6	CCAAT enhancer binding protein zeta OS=Sus scrofa OX=9823 GN=CEBPZ PE=4 SV=2 - [F1S4Q6_PIG]	8.2	7	8	13.54	13	13	1049	120.752	5.59229
A0A4X1TB67	Uncharacterized protein OS=Sus scrofa OX=9823 GN=PDS5B PE=4 SV=1 - [A0A4X1TB67_PIG]	6.75	8	9	8.7	10	11	1436	163.424	8.29443
A0A5G2QVX3	RNA polymerase I subunit B OS=Sus scrofa OX=9823 GN=POLR1B PE=4 SV=1 - [A0A5G2QVX3_PIG]	5.67	5	5	15.76	15	16	952	107.966	7.76709
A0A4X1TEH9	YTH domain-containing protein OS=Sus scrofa OX=9823 GN=YTHDC1 PE=4 SV=1 - [A0A4X1TEH9_PIG]	7.65	4	5	9.85	6	7	680	79.3917	6.37939
A0A480YXA1	Filamin-B isoform 2 OS=Sus scrofa OX=9823 PE=4 SV=1 - [A0A480YXA1_PIG]	0.3	1	1	12.42	26	26	2650	282.806	5.70654
A0A287BNC1	Extended synaptotagmin 2 OS=Sus scrofa OX=9823 GN=ESYT2 PE=1 SV=2 - [A0A287BNC1_PIG]	5.07	4	4	13.43	8	8	789	87.3032	7.59131
A0A480XT89	Dystonin isoform 1eA OS=Sus scrofa OX=9823 PE=4 SV=1 - [A0A480XT89_PIG]	5.17	18	18	10.32	35	37	4252	483.865	5.60498
A0A4X1UFI4	Uncharacterized protein OS=Sus scrofa OX=9823 PE=4 SV=1 - [A0A4X1UFI4_PIG]	5.42	6	6	10.91	11	12	1274	143.945	8.80713
F8S323	Gag protein OS=Sus scrofa PE=4 SV=1 - [F8S323_PIG]	9.73	5	5	12.02	6	7	524	59.5705	8.23584
A0A5G2R482	Lysyl oxidase like 2 OS=Sus scrofa OX=9823 GN=LOXL2 PE=4 SV=1 - [A0A5G2R482_PIG]	5.35	3	3	9.37	6	6	747	82.7048	6.60986
Q2TNK5	Angiopoietin-related protein 4 OS=Sus scrofa GN=ANGPTL4 PE=2 SV=2 - [ANGL4_PIG]	2.67	1	1	18.45	6	6	412	45.5051	8.95361
A0A480MY17	Dystonin isoform 2 OS=Sus scrofa OX=9823 PE=4 SV=1 - [A0A480MY17_PIG]	5.06	24	24	9.46	43	45	5647	644.536	5.8335
A0A4X1W643	DNA-directed RNA polymerase subunit OS=Sus scrofa OX=9823 GN=POLR1A PE=3 SV=1 - [A0A4X1W643_PIG]	5.42	9	10	8.8	12	15	1715	193.848	7.31299
A0A5G2QT97	Uncharacterized protein OS=Sus scrofa OX=9823 GN=RAB11FIP5 PE=4 SV=1 - [A0A5G2QT97_PIG]	6.47	7	7	8.05	7	9	1391	146.421	4.99561
A0A4X1VWG2	Uncharacterized protein OS=Sus scrofa OX=9823 GN=SYMPK PE=4 SV=1 - [A0A4X1VWG2_PIG]	10.78	12	12	7.55	8	8	1271	140.815	6.01123
A0A480J9N1	Myosin-11 OS=Sus scrofa OX=9823 PE=3 SV=1 - [A0A480J9N1_PIG]	11.39	19	21	14.5	27	40	1931	223.193	5.57959
A0A480VNH6	Dynamin-like 120 kDa protein, mitochondrial isoform 10 (Fragment) OS=Sus scrofa OX=9823 PE=3 SV=1 - [A0A480VNH6_PIG]	2.2	1	1	11.36	9	10	819	95.0298	6.32861
I3LAE8	Coiled-coil domain containing 47 OS=Sus scrofa OX=9823 GN=CCDC47 PE=1 SV=2 - [I3LAE8_PIG]	4.55	2	2	14.29	6	7	483	55.7773	4.86865
A0A287BMG2	S5A_REDUCTASE domain-containing protein OS=Sus scrofa OX=9823 GN=TECR PE=1 SV=2 - [A0A287BMG2_PIG]	9.85	5	6	11.13	6	7	467	52.4118	9.45166
A0A287A5V9	DEAD-box helicase 6 OS=Sus scrofa OX=9823 GN=DDX6 PE=1 SV=2 - [A0A287A5V9_PIG]	10.57	5	6	12.47	6	6	473	53.1207	8.79248
A0A4X1TZ56	Uncharacterized protein OS=Sus scrofa OX=9823 GN=ABCD3 PE=4 SV=1 - [A0A4X1TZ56_PIG]				11.7	6	6	581	66.6285	8.92432
A0A480MMA9	Leucine zipper protein 1 OS=Sus scrofa OX=9823 PE=4 SV=1 - [A0A480MMA9_PIG]	7.04	6	6	9.13	8	8	1051	117.046	8.86572
A0A480PQZ4	Epiplakin isoform X1-like (Fragment) OS=Sus scrofa OX=9823 PE=4 SV=1 - [A0A480PQZ4_PIG]	0.95	1	1	7.8	6	7	949	103.44	6.1001
A0A286ZXI2	EWS RNA binding protein 1 OS=Sus scrofa OX=9823 GN=EWSR1 PE=1 SV=2 - [A0A286ZXI2_PIG]	10	5	7	11.33	6	9	600	62.4699	9.39307
A0A286ZIC1	Gelsolin OS=Sus scrofa OX=9823 GN=GSN PE=4 SV=1 - [A0A286ZIC1_PIG]	1.5	1	1	13.54	7	7	731	80.7326	5.84619
A0A287AUL6	Sad1 and UNC84 domain containing 2 OS=Sus scrofa OX=9823 GN=SUN2 PE=4 SV=1 - [A0A287AUL6_PIG]	7.8	5	5	10.84	6	6	692	77.2152	7.18115
A0A480QRX7	Lamin-B receptor OS=Sus scrofa OX=9823 PE=4 SV=1 - [A0A480QRX7_PIG]	8.68	4	4	13.23	6	6	461	52.5389	9.71533
A0A480YP66	General transcription factor IIH subunit 1 OS=Sus scrofa OX=9823 PE=4 SV=1 - [A0A480YP66_PIG]	8.94	5	5	12.96	7	7	548	62.0817	8.66064
A0A287AHB0	Uncharacterized protein OS=Sus scrofa OX=9823 GN=SPTY2D1 PE=4 SV=2 - [A0A287AHB0_PIG]	1.84	1	1	13.65	8	8	652	71.5087	9.83252
A0A480IYL3	Asparagine synthetase (Fragment) OS=Sus scrofa OX=9823 PE=4 SV=1 - [A0A480IYL3_PIG]	1.44	1	1	10.83	6	6	554	63.6133	6.59521
F1SHI5	Uncharacterized protein OS=Sus scrofa GN=BAZ1A PE=1 SV=2 - [F1SHI5_PIG]	3.79	5	5	14	19	19	1557	178.707	6.354
A0A5G2QKU7	SRP receptor subunit alpha OS=Sus scrofa OX=9823 GN=SRPRA PE=4 SV=1 - [A0A5G2QKU7_PIG]	5.9	3	3	11.3	7	7	593	65.059	9.08545
A0A287A5G7	RNA binding motif protein 6 OS=Sus scrofa OX=9823 GN=RBM6 PE=4 SV=1 - [A0A287A5G7_PIG]	5.04	6	6	10.74	9	9	1071	122.537	6.1001
A0A480W863	PHD and RING finger domain-containing protein 1 isoform X2 OS=Sus scrofa OX=9823 PE=4 SV=1 - [A0A480W863_PIG]	6.09	5	5	13.21	12	13	1643	175.343	9.31982
A0A4X1TQM0	Uncharacterized protein OS=Sus scrofa OX=9823 GN=CTNNB1 PE=4 SV=1 - [A0A4X1TQM0_PIG]	2.98	2	2	10.91	6	6	605	66.4592	7.07861
A0A4X1TQP8	Uncharacterized protein OS=Sus scrofa OX=9823 GN=MYO1E PE=3 SV=1 - [A0A4X1TQP8_PIG]	2.21	2	2	12.72	14	14	1085	124.538	9.05615
A0A4X1U7S9	MIF4G domain-containing protein OS=Sus scrofa OX=9823 GN=TMOD1 PE=4 SV=1 - [A0A4X1U7S9_PIG]	9.02	8	8	10.76	11	11	1087	125.245	5.71924
F1SPR8	PWP1 homolog, endonuclein OS=Sus scrofa OX=9823 GN=PWP1 PE=4 SV=3 - [F1SPR8_PIG]	7.62	3	3	10.42	6	6	499	55.7871	4.729
A0A287BFQ7	Erythrocyte membrane protein band 4.1 OS=Sus scrofa OX=9823 GN=EPB41 PE=4 SV=2 - [A0A287BFQ7_PIG]	3.65	3	3	13.24	8	8	823	92.2437	5.50342
A0A4X1VUA7	Coatomer subunit alpha OS=Sus scrofa OX=9823 GN=COPA PE=4 SV=1 - [A0A4X1VUA7_PIG]	5.07	5	5	10.29	13	13	1224	138.339	7.66455
K7GNC7	NF-kappa-B-repressing factor isoform 2 OS=Sus scrofa GN=NKRF PE=2 SV=1 - [K7GNC7_PIG]	1.3	1	1	10.29	7	7	690	77.5761	8.71924
A0A4X1V9X2	AP complex subunit beta OS=Sus scrofa OX=9823 GN=AP1B1 PE=3 SV=1 - [A0A4X1V9X2_PIG]	9.65	8	8	10.1	8	8	891	99.1425	5.18604
A0A286ZKH5	Zinc-hook domain-containing protein OS=Sus scrofa OX=9823 GN=RAD50 PE=1 SV=1 - [A0A286ZKH5_PIG]	5.69	6	6	5.61	7	7	1284	150.119	7.03467
A0A286ZNA8	Spectrin beta chain, non-erythrocytic 2 isoform X2 OS=Sus scrofa OX=9823 GN=SPTBN2 PE=4 SV=1 - [A0A286ZNA8_PIG]	2.09	6	6	8.2	16	16	2390	270.319	6.07471
A0A481CKU8	Protein Wiz isoform X7 OS=Sus scrofa OX=9823 PE=4 SV=1 - [A0A481CKU8_PIG]	5.69	4	4	9.2	7	8	967	103.118	9.51025
A0A480XH08	Signal recognition particle subunit SRP72 OS=Sus scrofa OX=9823 PE=3 SV=1 - [A0A480XH08_PIG]	3.27	2	2	9.38	6	6	672	74.5899	9.26123
A0A077ETG0	Tripartite motif containing 56 OS=Sus scrofa GN=TRIM56 PE=2 SV=1 - [A0A077ETG0_PIG]	3.18	2	2	10.99	7	7	755	81.4674	7.75244
A0A4X1T9G4	cAMP-regulated phosphoprotein 19 OS=Sus scrofa OX=9823 GN=ARPP19 PE=3 SV=1 - [A0A4X1T9G4_PIG]	1.53	2	2	7.44	11	12	1694	196.763	8.79248
A0A0B8RTG1	Myosin ID OS=Sus scrofa domesticus GN=MYO1D PE=3 SV=1 - [A0A0B8RTG1_PIG]	4.67	4	4	6.86	8	8	1006	115.869	9.34912
A0A287A5V5	THO complex 2 OS=Sus scrofa OX=9823 GN=THOC2 PE=1 SV=1 - [A0A287A5V5_PIG]	8.45	12	13	5.95	9	11	1563	179.193	8.32373
A0A4X1VSG3	Uncharacterized protein OS=Sus scrofa OX=9823 GN=USP7 PE=3 SV=1 - [A0A4X1VSG3_PIG]	8.52	9	9	9.63	10	10	1080	125.657	5.78271
A0A4X1SGP8	C2CD2 like OS=Sus scrofa OX=9823 GN=C2CD2L PE=4 SV=1 - [A0A4X1SGP8_PIG]				13.92	6	6	668	71.5678	8.32373
A0A481ASC7	Dystonin isoform X1 OS=Sus scrofa OX=9823 PE=4 SV=1 - [A0A481ASC7_PIG]	3.36	14	14	7.91	32	34	5269	589.968	5.21143
F1RUP2	G-rich RNA sequence binding factor 1 OS=Sus scrofa OX=9823 GN=GRSF1 PE=1 SV=3 - [F1RUP2_PIG]	7.25	4	4	9.98	6	6	621	67.0397	7.40088
A0A287ARN2	Dystonin OS=Sus scrofa OX=9823 GN=DST PE=1 SV=1 - [A0A287ARN2_PIG]	3.7	24	24	6.74	43	45	7740	869.444	5.36377
A0A4X1TGC1	RNA binding motif protein 10 OS=Sus scrofa OX=9823 GN=RBM10 PE=4 SV=1 - [A0A4X1TGC1_PIG]	4.49	3	3	7.79	6	7	847	93.2768	6.72705
F1SH12	Fibronectin type III domain containing 3B OS=Sus scrofa OX=9823 GN=FNDC3B PE=4 SV=4 - [F1SH12_PIG]	7.54	5	5	7.71	6	6	1154	127.06	6.37939
A0A480KPB0	Laminin subunit alpha-5 OS=Sus scrofa OX=9823 PE=4 SV=1 - [A0A480KPB0_PIG]	7.28	19	19	3.25	10	10	3695	397.171	6.80029
A0A5G2QVI8	STT3 oligosaccharyltransferase complex catalytic subunit B OS=Sus scrofa OX=9823 GN=STT3B PE=4 SV=1 - [A0A5G2QVI8_PIG]	4.1	3	3	8.66	7	7	658	75.1576	8.89502
A0A4X1TE26	Uncharacterized protein OS=Sus scrofa OX=9823 GN=YLPM1 PE=4 SV=1 - [A0A4X1TE26_PIG]	6.41	10	10	6.8	10	10	2045	229.807	6.50732
F1S8K5	FACT complex subunit SPT16 OS=Sus scrofa OX=9823 GN=SUPT16H PE=1 SV=2 - [F1S8K5_PIG]	1.85	1	1	8.13	6	6	1083	123.582	5.78271
A0A4X1VVQ4	Uncharacterized protein OS=Sus scrofa OX=9823 GN=POGZ PE=4 SV=1 - [A0A4X1VVQ4_PIG]	6.03	6	6	5.88	7	7	1293	143.03	7.97217
A0A4X1V4L5	Calcium-transporting ATPase OS=Sus scrofa OX=9823 GN=ATP2B4 PE=3 SV=1 - [A0A4X1V4L5_PIG]	3.6	4	4	10.05	10	10	1194	132.188	6.31592
F1SLI3	Microtubule-associated protein OS=Sus scrofa OX=9823 PE=1 SV=3 - [F1SLI3_PIG]	4.01	3	3	9.97	8	9	1123	116.909	5.10986
A0A480UJS2	Laminin subunit alpha-5 isoform X1 OS=Sus scrofa OX=9823 PE=4 SV=1 - [A0A480UJS2_PIG]	6.89	17	17	1.89	6	6	3484	374.492	6.84424
A0A287BPF6	CTR9 homolog, Paf1/RNA polymerase II complex component OS=Sus scrofa OX=9823 GN=CTR9 PE=4 SV=1 - [A0A287BPF6_PIG]	4.61	5	5	8.81	7	7	976	110.677	7.48877
F1STE8	Eukaryotic translation initiation factor 5B OS=Sus scrofa OX=9823 GN=EIF5B PE=4 SV=4 - [F1STE8_PIG]	1.22	1	1	9.64	6	6	1152	130.423	5.43994
A0A480LCG6	Chromodomain-helicase-DNA-binding protein 2 isoform 1 OS=Sus scrofa OX=9823 PE=4 SV=1 - [A0A480LCG6_PIG]	4.53	8	8	8.18	15	16	1810	208.927	8.00146
A0A481BMQ2	Splicing factor, arginine/serine-rich 19 isoform X3 OS=Sus scrofa OX=9823 PE=4 SV=1 - [A0A481BMQ2_PIG]	1.35	2	2	6.81	7	7	1262	133.114	9.5542
A0A480HR23	Myosin-11 OS=Sus scrofa OX=9823 PE=3 SV=1 - [A0A480HR23_PIG]	5.21	10	10	8.51	16	22	1938	224.205	5.63037
A0A480IZM4	Splicing factor, arginine/serine-rich 19 OS=Sus scrofa OX=9823 PE=4 SV=1 - [A0A480IZM4_PIG]	2.29	3	3	5.58	6	6	1309	138.155	9.34912
A0A480LXY4	E3 ubiquitin-protein ligase UHRF1 isoform 1 OS=Sus scrofa OX=9823 PE=4 SV=1 - [A0A480LXY4_PIG]				9.49	6	6	822	91.5471	8.25049
A0A287BB68	Myosin-11 OS=Sus scrofa OX=9823 GN=MYH11 PE=4 SV=1 - [A0A287BB68_PIG]	7.33	12	13	7.91	15	22	1706	197.201	5.85889
F1S7C4	Cation-transporting ATPase OS=Sus scrofa OX=9823 GN=ATP13A1 PE=1 SV=2 - [F1S7C4_PIG]	1.62	2	2	7.42	8	8	1172	129.377	8.17725
A0A287BLW6	Plexin-B2 isoform X2 OS=Sus scrofa OX=9823 PE=4 SV=1 - [A0A287BLW6_PIG]	0.49	1	1	5.54	8	8	1841	204.615	6.20166
A0A4X1TM38	Microtubule associated monooxygenase, calponin and LIM domain containing 2 OS=Sus scrofa OX=9823 GN=MICAL2 PE=4 SV=1 - [A0A4X1TM38_PIG]	4.91	4	4	6.14	5	6	896	102.247	8.47021
A0A287BTK2	Calcium-transporting ATPase OS=Sus scrofa OX=9823 GN=ATP2B1 PE=3 SV=2 - [A0A287BTK2_PIG]	3.7	4	4	6.28	6	6	1163	128.006	6.02393
A0A481CYY9	Protein phosphatase 1 regulatory subunit OS=Sus scrofa OX=9823 PE=4 SV=1 - [A0A481CYY9_PIG]	1.05	1	1	7.48	6	6	1043	116.247	5.36377
A0A287A187	DNA-directed RNA polymerase OS=Sus scrofa OX=9823 GN=POLRMT PE=3 SV=2 - [A0A287A187_PIG]				8.38	7	9	1134	129.242	8.76318
I3LHZ9	DNA mismatch repair protein OS=Sus scrofa OX=9823 GN=MSH6 PE=1 SV=2 - [I3LHZ9_PIG]	2.48	3	3	7.13	7	8	1333	149.293	6.62451
A0A480YUF1	Golgi apparatus protein 1 isoform 1 (Fragment) OS=Sus scrofa OX=9823 PE=4 SV=1 - [A0A480YUF1_PIG]	4.36	4	4	6.3	6	6	1079	123.677	6.56592
A0A5G2R2P1	ELKS/RAB6-interacting/CAST family member 1 OS=Sus scrofa OX=9823 GN=ERC1 PE=4 SV=1 - [A0A5G2R2P1_PIG]	2.59	2	2	6.32	6	6	1044	119.721	6.15088
A0A5G2Q8J1	Crystallin beta-gamma domain containing 1 OS=Sus scrofa OX=9823 GN=CRYBG1 PE=4 SV=1 - [A0A5G2Q8J1_PIG]	0.7	1	1	6.1	7	7	1706	187.277	5.59229
A0A480Z1N4	Filamin-C isoform a OS=Sus scrofa OX=9823 PE=4 SV=1 - [A0A480Z1N4_PIG]	0.32	1	1	4.83	12	13	2465	263.344	5.68115
A0A0B8RT50	Spen family transcriptional repressor OS=Sus scrofa domesticus GN=SPEN PE=4 SV=1 - [A0A0B8RT50_PIG]	4.49	13	13	4.19	11	11	3655	401.595	7.86963
A0A480Y6K5	Nucleolar pre-ribosomal-associated protein 1 OS=Sus scrofa OX=9823 PE=4 SV=1 - [A0A480Y6K5_PIG]	0.35	1	1	2.95	6	6	2269	252.175	7.21045
A0A4X1U4B4	Uncharacterized protein OS=Sus scrofa OX=9823 GN=YTHDC2 PE=4 SV=1 - [A0A4X1U4B4_PIG]	1.59	2	2	4.69	6	6	1386	155.906	8.30908
A0A5G2QLH8	DnaJ heat shock protein family (Hsp40) member C13 OS=Sus scrofa OX=9823 GN=DNAJC13 PE=4 SV=1 - [A0A5G2QLH8_PIG]	0.99	2	2	4.18	7	8	2227	252.821	6.96143
A0A4X1T5F4	Histone-lysine N-methyltransferase OS=Sus scrofa OX=9823 GN=SETD2 PE=4 SV=1 - [A0A4X1T5F4_PIG]	1.63	4	4	3.18	7	7	2513	282.123	6.39209
A0A480V791	Microtubule-actin cross-linking factor 1 isoform X16 OS=Sus scrofa OX=9823 PE=4 SV=1 - [A0A480V791_PIG]	0.11	1	1	3.14	21	21	7416	838.776	5.37646
